# Supplementary material for: Tuning the Acid–Base Properties of Lignin-Derived Carbon Modulated ZnZr/SiO2 Catalysts for Selective and Efficient Production of Butadiene from Ethanol
Source: Molecules. 2023 Sep 15;28(18):6632. doi: 10.3390/molecules28186632 (PMC10536710; doi:10.3390/molecules28186632)
Supplement: Supplementary file 1 [file molecules-28-06632-s001.zip]

Archive with 1 entries (1 files):
- molecules-2500624-supplementary.pdf
